# Supplementary material for: Impact of the Gut Microbiota–Metabolite Axis on Intestinal Fatty Acid Absorption in Huainan Pigs
Source: Microorganisms. 2025 Jul 8;13(7):1609. doi: 10.3390/microorganisms13071609 (PMC12299282; doi:10.3390/microorganisms13071609)
Supplement: Supplementary file 1 [file microorganisms-13-01609-s001.zip › supplementary_table_s1.xlsx]

## Sheet: Sheet1
Table S1. Summary of 16S rRNA Sequencing Data and OTU Classification Results
Taxonomy	Phylum	Class	Order	Family	Genus	Species
HN1_re	19	35	61	123	340	584
HN2_re	16	32	64	127	348	603
HN3_re	15	35	65	127	337	616
HN4_re	19	37	68	137	360	629
HN5_re	19	34	61	123	334	577
HN6_re	20	39	70	132	356	613
LW1_re	16	32	60	115	314	556
LW2_re	17	35	68	118	299	525
LW3_re	13	30	58	107	253	446
LW4_re	14	31	56	107	280	542
LW5_re	15	34	58	111	280	514
LW6_re	15	31	64	130	326	567
HN1_co	14	32	56	116	255	404
HN2_co	14	35	68	123	287	474
HN3_co	14	35	67	125	277	451
HN4_co	16	34	60	117	268	464
HN5_co	10	30	45	92	233	410
HN6_co	15	29	53	109	292	525
LW1_co	9	23	39	79	173	299
LW2_co	14	30	50	98	240	432
LW3_co	14	27	52	103	221	377
LW4_co	9	23	39	82	193	355
LW5_co	11	27	42	83	189	301
LW6_co	16	30	60	107	245	437
Total	354	760	1384	2691	6700	11701
