# Supplementary material for: Impact of the Gut Microbiota–Metabolite Axis on Intestinal Fatty Acid Absorption in Huainan Pigs
Source: Microorganisms. 2025 Jul 8;13(7):1609. doi: 10.3390/microorganisms13071609 (PMC12299282; doi:10.3390/microorganisms13071609)
Supplement: Supplementary file 1 [file microorganisms-13-01609-s001.zip › supplementary_table_s2.xlsx]

## Sheet: Sheet1
Table S2. Differential Metabolites Identified Between HN and LW Pigs in Rectal and Colonic Contents
HN_re vs. LW_re	HN_co vs. LW_co
ABC transporters	ABC transporters
Adipocytokine signaling pathway	Adipocytokine signaling pathway
African trypanosomiasis	Alanine, aspartate and glutamate metabolism
Alanine, aspartate and glutamate metabolism	alpha-Linolenic acid metabolism
alpha-Linolenic acid metabolism	Amino sugar and nucleotide sugar metabolism
Amino sugar and nucleotide sugar metabolism	Aminoacyl-tRNA biosynthesis
Aminoacyl-tRNA biosynthesis	Arachidonic acid metabolism
Aminobenzoate degradation	Arginine and proline metabolism
Amoebiasis	Ascorbate and aldarate metabolism
Apoptosis	Bacterial chemotaxis
Arachidonic acid metabolism	Benzoate degradation
Arginine and proline metabolism	beta-Alanine metabolism
Ascorbate and aldarate metabolism	Betalain biosynthesis
Benzoate degradation	Biosynthesis of 12-, 14- and 16-membered macrolides
beta-Alanine metabolism	Biotin metabolism
Betalain biosynthesis	Bisphenol degradation
Bile secretion	Brassinosteroid biosynthesis
Biosynthesis of 12-, 14- and 16-membered macrolides	Butanoate metabolism
Biosynthesis of ansamycins	C5-Branched dibasic acid metabolism
Biosynthesis of siderophore group nonribosomal peptides	Caffeine metabolism
Biosynthesis of unsaturated fatty acids	Carbohydrate digestion and absorption
Biotin metabolism	Carbon fixation in photosynthetic organisms
Bisphenol degradation	Cyanoamino acid metabolism
Caffeine metabolism	Ether lipid metabolism
Caprolactam degradation	Fatty acid biosynthesis
Carbon fixation in photosynthetic organisms	Flavonoid biosynthesis
Carbon fixation pathways in prokaryotes	Folate biosynthesis
Citrate cycle (TCA cycle)	Fructose and mannose metabolism
Cyanoamino acid metabolism	Galactose metabolism
Cysteine and methionine metabolism	Gastric acid secretion
Drug metabolism - cytochrome P450	Glutathione metabolism
Ethylbenzene degradation	Glycerolipid metabolism
Fatty acid biosynthesis	Glycerophospholipid metabolism
Flavonoid biosynthesis	Glycine, serine and threonine metabolism
Folate biosynthesis	Glyoxylate and dicarboxylate metabolism
Fructose and mannose metabolism	Histidine metabolism
Galactose metabolism	Huntington disease
Gap junction	Indole alkaloid biosynthesis
Glutathione metabolism	Inositol phosphate metabolism
Glycerolipid metabolism	Linoleic acid metabolism
Glycerophospholipid metabolism	Long-term potentiation
Glycine, serine and threonine metabolism	Lysine biosynthesis
Glyoxylate and dicarboxylate metabolism	Methane metabolism
Histidine metabolism	Naphthalene degradation
Indole alkaloid biosynthesis	Neomycin, kanamycin and gentamicin biosynthesis
Inositol phosphate metabolism	Neuroactive ligand-receptor interaction
Isoflavonoid biosynthesis	Nicotinate and nicotinamide metabolism
Isoquinoline alkaloid biosynthesis	Nitrogen metabolism
Leishmaniasis	Novobiocin biosynthesis
Linoleic acid metabolism	Olfactory transduction
Lysine biosynthesis	One carbon pool by folate
Lysine degradation	Pantothenate and CoA biosynthesis
Metabolism of xenobiotics by cytochrome P450	Pathways in cancer
Methane metabolism	Pentose and glucuronate interconversions
Monoterpenoid biosynthesis	Phenylalanine metabolism
Naphthalene degradation	Phenylalanine, tyrosine and tryptophan biosynthesis
Neomycin, kanamycin and gentamicin biosynthesis	Phenylpropanoid biosynthesis
Neuroactive ligand-receptor interaction	Phosphotransferase system (PTS)
Nicotinate and nicotinamide metabolism	Phototransduction
Novobiocin biosynthesis	PPAR signaling pathway
Olfactory transduction	Primary bile acid biosynthesis
Pantothenate and CoA biosynthesis	Propanoate metabolism
Pathways in cancer	Protein digestion and absorption
Pentose and glucuronate interconversions	Proximal tubule bicarbonate reclamation
Pentose phosphate pathway	Purine metabolism
Phenylalanine metabolism	Pyrimidine metabolism
Phenylalanine, tyrosine and tryptophan biosynthesis	Pyruvate metabolism
Phenylpropanoid biosynthesis	Retinol metabolism
Phosphonate and phosphinate metabolism	Salivary secretion
Phosphotransferase system (PTS)	Secondary bile acid biosynthesis
Phototransduction	Small cell lung cancer
Phototransduction - fly	Sphingolipid metabolism
Polycyclic aromatic hydrocarbon degradation	Starch and sucrose metabolism
PPAR signaling pathway	Steroid biosynthesis
Primary bile acid biosynthesis	Steroid hormone biosynthesis
Protein digestion and absorption	Sulfur metabolism
Proximal tubule bicarbonate reclamation	Taurine and hypotaurine metabolism
Purine metabolism	Terpenoid backbone biosynthesis
Pyrimidine metabolism	Toluene degradation
Pyruvate metabolism	Tropane, piperidine and pyridine alkaloid biosynthesis
Renal cell carcinoma	Tryptophan metabolism
Retinol metabolism	Two-component system
Riboflavin metabolism	Ubiquinone and other terpenoid-quinone biosynthesis
Salivary secretion	Valine, leucine and isoleucine biosynthesis
Secondary bile acid biosynthesis	Vascular smooth muscle contraction
Sesquiterpenoid and triterpenoid biosynthesis	Vitamin B6 metabolism
Shigellosis	Xylene degradation
Small cell lung cancer
Sphingolipid metabolism
Steroid biosynthesis
Steroid hormone biosynthesis
Stilbenoid, diarylheptanoid and gingerol biosynthesis
Styrene degradation
Sulfur metabolism
Taurine and hypotaurine metabolism
Terpenoid backbone biosynthesis
Toluene degradation
Tropane, piperidine and pyridine alkaloid biosynthesis
Tryptophan metabolism
Two-component system
Tyrosine metabolism
Ubiquinone and other terpenoid-quinone biosynthesis
Valine, leucine and isoleucine biosynthesis
Valine, leucine and isoleucine degradation
Vascular smooth muscle contraction
Vitamin B6 metabolism
Xylene degradation
